# Supplementary material for: BLTP3A is associated with membranes of the late endocytic pathway and is an effector of CASM
Source: EMBO J. 2025 Sep 11;44(21):6168–95. doi: 10.1038/s44318-025-00543-9 (PMC12583604; doi:10.1038/s44318-025-00543-9)
Supplement: Supplementary file 2 — Dataset EV1 [file 44318_2025_543_MOESM2_ESM.xlsx]

## Sheet: Dataset EV1 legend
Dataset EV1
Key resource table

## Sheet: README
Column A refers to the RESOURCE TYPE
Column B refers to the RESOURCE NAME
Column C refers to the SOURCE
Column D refers to the IDENTIFIER
Column E refers to NEW/REUSE
Column F refers to ADDITIONAL INFORMATION

## Sheet: Key resource table
Antibody	Rabbit anti-V5	Cell Signaling Technology	Cat# 13202; RRID:AB_2687461	reuse	IF: 1:1000; WB: 1:1000
Antibody	Rabbit anti-UHRF1BP1 (BLTP3A)	Bethyl Labratories	Cat# A304-646A; RRID:AB_2620841	reuse	WB: 1:500
Antibody	Mouse anti-alpha tubulin	Sigma-Aldrich	Cat# T6793, RRID:AB_477585	reuse	WB: 1:10000
Antibody	Mouse anti-VAMP7	Synaptic Systems	Cat# 232 011, RRID:AB_2619947	reuse	IF: 1:1000
Antibody	Mouse anti-VAMP4	Proteintech	Cat# 67219-1-Ig, RRID:AB_2882510	reuse	IF: 1:1000
Antibody	Rabbit anti-ATG9A	Abcam	Cat# ab108338, RRID:AB_10863880	reuse	IF: 1:500
Antibody	Mouse anti-GAPDH	Thermo Fisher Scientific	Cat# MA5-15738, RRID:AB_10977387	reuse	WB: 1:5000
Antibody	Mouse anti-vinculin	Millipore-Sigma	Cat# SAB4200729, RRID:AB_2877646	reuse	WB: 1:1000
Antibody	Mouse anti-LAMP1	DSHB	Cat# H4A3, RRID:AB_2296838	reuse	IF: 1:1000, WB: 1:1000
Antibody	Rat anti-Galectin 3	BioLegend	Cat# 125402, RRID:AB_1134238	reuse	IF: 1:500
Antibody	Mouse anti-Rab7	Cell Signaling Technology	Cat# 95746S, RRID:AB_2800252	reuse	WB: 1:1000
Antibody	Rabbit anti-pRab7	Abcam	Cat# ab302494, RRID:AB_2933985	reuse	WB: 1:1000
Recombinant DNA	pmCh-N1 BLTP3A	De Camilli lab	RRID:Addgene_241246	new	F primer: CTACCGGACTCAGATCTCGAGACCGGTCGCCACCATGGCGGGTATCATCAAAAAAC; R primer: GTACCGTCGACTGCAGAATTCGacctccagatccaccCAGTTCAAAGAATGGGTTAT
Recombinant DNA	pEGFP-N1 BLTP3A	De Camilli lab	RRID:Addgene_241247	new	F primer: CTACCGGACTCAGATCTCGAGACCGGTCGCCACCATGGCGGGTATCATCAAAAAAC; R primer: GTACCGTCGACTGCAGAATTCGacctccagatccaccCAGTTCAAAGAATGGGTTAT
Recombinant DNA	pmCh-N1 BLTP3B	De Camilli lab	RRID:Addgene_241248	new	F primer: GCGCTACCGGACTCAGATCTCGAGACCGGTCGCCACCATGGCCGGCATCATCAAAAAACA; R primer: CGGTACCGTCGACTGCAGAATTCGacctccagatccaccCTCAACGGTCATCTTCTTA
Recombinant DNA	pmCh-N1 BLTP3A LIR mutant	De Camilli lab; this manuscript	RRID:Addgene_241249	new	F primer: CTACCGGACTCAGATCTCGAGACCGGTCGCCACCATGGCGGGTATCATCAAAAAAC; R primer: GTACCGTCGACTGCAGAATTCGacctccagatccaccCAGTTCAAAGAATGGGTTAT; internal F primer: CTGGAGAGCGAAAGCGGTCCAG; inernal R primer: GCTTTCGCTCTCCAGGCTGCCATCGCTGTCCACGC
Recombinant DNA	pmCh-N1 BLTP3A 1-336	De Camilli lab; this manuscript	RRID:Addgene_241250	new	F primer: CTACCGGACTCAGATCTCGAGACCGGTCGCCACCATGGCGGGTATCATCAAAAAAC; R primer: ATGGTGGCGACCGGTGGATCCCGacctccagatccaccGCAGATGTGCAGGTCCAGACG
Recombinant DNA	pmCh-N1 BLTP3 chimera-1	De Camilli lab; this manuscript	RRID:Addgene_241251	new	F primer: CTACCGGACTCAGATCTCGAGACCGGTCGCCACCATGGCGGGTATCATCAAAAAAC; R primer: CGGTACCGTCGACTGCAGAATTCGacctccagatccaccCTCAACGGTCATCTTCTTA; internal F primer: GGTGGTGGAGGGCATGAGCGTGAGCGTGAACAG; interal R primer: CTGTTCACGCTCACGCTCATGCCCTCCACCACC
Recombinant DNA	pmCh-N1 BLTP3 chimera-2	De Camilli lab; this manuscript	RRID:Addgene_241252	new	F primer: GCGCTACCGGACTCAGATCTCGAGACCGGTCGCCACCATGGCCGGCATCATCAAAAAACA; R primer: CGGTACCGTCGACTGCAGAATTCGacctccagatccaccCTCAACGGTCATCTTCTTA; interal F primer 1: TTCATCATTGTGAACAGCATC; internal R primer 1: TGTTCACAATGATGAAGATGCCTTCCACCACTTTC; internal F primer 2: GATGTGAAAGAGAGCAGCCACCACCTGGTTATCAGCC; internal R primer 2: GCTCTCTTTCACATCAAACTTTTC
Recombinant DNA	pmCh-N1 BLTP3A 1-1327	De Camilli lab; this manuscript	RRID:Addgene_241253	new	F primer: CTACCGGACTCAGATCTCGAGACCGGTCGCCACCATGGCGGGTATCATCAAAAAAC; R primer: GTACCGTCGACTGCAGAATTCGacctccagatccaccCTTCAGGGTGATGCTGCTGT
Recombinant DNA	pmCh-N1 BLTP3A 1-1364	De Camilli lab; this manuscript	RRID:Addgene_241254	new	F primer: CTACCGGACTCAGATCTCGAGACCGGTCGCCACCATGGCGGGTATCATCAAAAAAC; R primer: GTACCGTCGACTGCAGAATTCGacctccagatccaccAGCACCGATGTGGAACACG
Recombinant DNA	pmCh-C1 Rab45	De Camilli lab	RRID:Addgene_241255	reuse	F primer: GACGAGCTGTACAAGGGTACCggtggatctggaggtATGGAGGCTGACGGCGACGGCG; R primer: GTACCGTCGACTGCAGAATTCTCAGCCGTTGCAACAGTTCTTC
Recombinant DNA	PX458 BLTP3A knockout	De Camilli lab; this manuscript	RRID:Addgene_241256	new	Ultramer seq: atcttgtggaaaggacgaaacaccgTCACTCGGGTCTACTGCAACgttttagagctagaaatagcaagtt
Recombinant DNA	mScarlet-LRRK1 D1409A	De Camilli lab; credit to Xinbo Wang	RRID:Addgene_241257	new	F primer: GTCCGGACTCAGATCTCGAGCTATGGCTGGCATGTCGC ; R primer: TATCTAGATCCGGTGGATCCTTACCTTCTCTTGCG; internal F primer: CATCAACATCAAGCTATCTGCCTACGGGATTTCGAGGCAG ; internal R primer: CTGCCTCGAAATCCCGTAGGCAGATAGCTTGATGTTGATG
Recombinant DNA	pEGFP-N1 LAMP1	Addgene	RRID:Addgene_34831	reuse
Recombinant DNA	GFP-LRRK1 K746G	MRC Reagents and Services	DU67083	reuse
Recombinant DNA	RFP-LRRK1 K746G	De Camilli lab	RRID:Addgene_233586	reuse
Recombinant DNA	GFP-Rab7 wt	Addgene	RRID:Addgene_61803	reuse
Recombinant DNA	GFP-Rab7 Q67L	Addgene	RRID:Addgene_169038	reuse
Recombinant DNA	GFP-Rab7 T22N	Addgene	RRID:Addgene_28048	reuse
Recombinant DNA	pmApple IST1	Kind gift from Phyllis Hanson, University of Michigan School of Medicine, Ann Arbor, MI	An RRID does not exist for this resource.	reuse
Recombinant DNA	NPC1-GFP	Addgene	RRID:Addgene_53521	reuse
Recombinant DNA	GFP-LC3B	Addgene	RRID:Addgene_11546	reuse
Recombinant DNA	mito-BFP	Addgene	RRID:Addgene_49151	reuse
Experimental model: Cell line	hTERT-RPE1	ATCC	CRL-4000; RRID:CVCL_4388	reuse
Experimental model: Cell line	A549 wild-type	ATCC	CCL-185; RRID:CVCL_0023	reuse
Experimental model: Cell line	A549 BLTP3A^V5, B6 clone	De Camilli lab	RRID:CVCL_E9W3	new	Editing of BLTP3A endogenous locus to include single V5 epitope done in De Camilli lab; Parental line is A549 wt (ATCC,CCL-185)
Experimental model: Cell line	A549 BLTP3A^V5, C5 clone	De Camilli lab	RRID:CVCL_E9W4	new	Editing of BLTP3A endogenous locus to include single V5 epitope done in De Camilli lab; Parental line is A549 wt (ATCC,CCL-185)
Experimental model: Cell line	A549 BLTP3A knockout, Clone D9	De Camilli lab	RRID:CVCL_E9W2	new	Editing of BLTP3A endogenous locus to create indel done in De Camilli lab; Parental line is A549 wt (ATCC,CCL-185)
Experimental model: Cell line	A549 BLTP3A knockout, Clone C2	De Camilli lab	RRID:CVCL_E9W1	new	Editing of BLTP3A endogenous locus to create indel done in De Camilli lab; Parental line is A549 wt (ATCC,CCL-185)
Experimental model: Cell line	A549 VPS13C knockout	De Camilli lab	RRID: CVCL_E6IP	reuse
Experimental model: Organism/strain	C57BL/6J mice	Jackson Laboratory	RRID:IMSR_JAX:000664	reuse	For mouse tissue lysates
Software	ImageJ	Fiji	RRID:SCR_002285	reuse	https://fiji.sc/
Software	GraphPad Prism	GraphPad Prism (RRID:SCR_002798)	RRID:SCR_002798	reuse	http://www.graphpad.com/
Software	AlphaFold	AlphaFold (RRID:SCR_025454)	RRID:SCR_025885	reuse	https://github.com/google-deepmind/alphafold
Software	ConSurf Database	ConSurf Database (RRID:SCR_002320)	RRID:SCR_002320	reuse	http://consurfdb.tau.ac.il/ ; Server used to calculate and color map residue conservation scores onto predicted 3D structure of BLTP3A in Figure 1A
Software	Velox	Thermo FIsher Scientific	An RRID does not exist for this resource.	reuse	https://www.thermofisher.com/us/en/home/electron-microscopy/products/software-em-3d-vis/velox-software.html
Software/code	SIFT based MATLAB script	Github / Zenodo	https://doi.org/10.5281/zenodo.15677643	reuse	Script used to FIB-SEM raw image stack and create final voxel dataset
Software/code	ImageJ code: Analysis script_0	Github / Zenodo	https://doi.org/10.5281/zenodo.15653077	new	Script used to quantify Gal3 puncta in WT and KO A549 cells
Software/code	Python code: Figure generating script	Github / Zenodo	https://doi.org/10.5281/zenodo.15652924	new	Script used to generate linear 2D conservation map in Figure 1A
Protocol	Generation of Plasmids	Protocols.io	https://dx.doi.org/10.17504/protocols.io.8epv5z5kjv1b/v1	reuse
Protocol	Correlative Light and Electron Microscopy	Protocols.io	https://dx.doi.org/10.17504/protocols.io.261gend2jg47/v1	reuse
Protocol	Cell culture and Transfections	Protocols.io	https://dx.doi.org/10.17504/protocols.io.eq2lyp55mlx9/v1	reuse
Protocol	Live Cell Imaging and Immunofluorescence	Protocols.io	https://dx.doi.org/10.17504/protocols.io.eq2lyp55mlx9/v1	reuse
Protocol	Immunoblotting and Imaging	Protocols.io	https://dx.doi.org/10.17504/protocols.io.bp2l6be9zgqe/v1	new
Protocol	Mouse tissue lysate preparation	Protocols.io	https://dx.doi.org/10.17504/protocols.io.14egnyd3zv5d/v1	new
Protocol	Generation of CRISPR edited Cell Lines	Protocols.io	https://dx.doi.org/10.17504/protocols.io.j8nlkrxo5v5r/v1	new
Protocol	Immunoprecipitation of endogenously tagged BLTP3A	Protocols.io	https://dx.doi.org/10.17504/protocols.io.5jyl8qyp9l2w/v1	new
Protocol	Proteomics analyses: Protein digestion & Mass spectrometry analyses	Protocols.io	https://dx.doi.org/10.17504/protocols.io.x54v9o67qv3e/v1	new
Protocol	FIB-SEM Sample Preparation and Imaging	Protocols.io	https://dx.doi.org/10.17504/protocols.io.kqdg3wj7ev25/v1	new
Dataset	Original data for Figures 1-7 & Figure EV1-EV4A	Zenodo	https://doi.org/10.5281/zenodo.15587013	new
Dataset	Original imaging data for Figure 7D & Figure EV4B	BioImage Archive	https://doi.org/10.6019/S-BIAD2092	new
Other	FuGene HD	Promega	Cat# E2311	reuse	Used to Transfect RPE1 cells
Other	Lipofectamine 2000	Invitrogen	Cat# 11668019	reuse	Used to transfect A549 cells
Other	PolyJet™	SignaGen Laboratories	Cat# SL100688	reuse	Used to transfect A549 cells
Other	Opti-Mem	Thermo Fisher Scientific	Cat# 31985062	reuse
Chemical, peptide, or recombinant protein	SDS	American Bio	Cat# AB01920-00500	reuse
Chemical, peptide, or recombinant protein	Tris	American Bio	Cat# AB02000-05000	reuse
Chemical, peptide, or recombinant protein	NaCl	Sigma-Aldrich	Cat# 3624-05	reuse
Chemical, peptide, or recombinant protein	Tween-20	Sigma-Aldrich	Cat# P7949	reuse
Chemical, peptide, or recombinant protein	Bromphenol Blue	Sigma-Aldrich	Cat# B5525	reuse
Chemical, peptide, or recombinant protein	B-mercaptoethanol	Sigma-Aldrich	Cat# M3148	reuse
Chemical, peptide, or recombinant protein	Glycerol	American Bio	Cat# AB00751	reuse
Chemical, peptide, or recombinant protein	Methanol	Sigma-Aldrich	Cat# 179337-4L-PB	reuse
Chemical, peptide, or recombinant protein	COmplete mini EDTA Free	Roche	Cat# 11836170001	reuse
Chemical, peptide, or recombinant protein	Precision Plus Protein Dual Color Standards	Biorad	Cat# 1610374	reuse
Other	4-15% MiniPROTEAN 10-well	Biorad	Cat# 4568084g	reuse
Other	4-15% MiniPROTEAN 15-well	Biorad	Cat# 4568086	reuse
Other	Nitrocellulose Membrane, Precut, 0.2 µm, 7 x 8.4 cm	Biorad	Cat# 1620146	reuse
Chemical, peptide, or recombinant protein	10x Tris/Glycine Buffer	Biorad	Cat# 1610771	reuse
Chemical, peptide, or recombinant protein	10x Tris/Glycine/SDS Buffer	Biorad	Cat# 1610772	reuse
Chemical, peptide, or recombinant protein	Nonfat Dry Powder Milk	Research Products International	Cat# M17200-500.0	reuse
Other	Odyssey Classic Imager	LICORbio	RRID:SCR_023765	reuse
Other	Dragonfly 200 Confocal Microscope	Andor	An RRID does not exist for this resource.	reuse	https://andor.oxinst.com/products/dragonfly-confocal-microscope-system
Chemical, peptide, or recombinant protein	BSA	Sigma-Aldrich	Cat# A9647	reuse
Chemical, peptide, or recombinant protein	Saponin	Sigma-Aldrich	Cat# 84510, CAS: 8047-15-2	reuse
Chemical, peptide, or recombinant protein	Paraformaldehyde 16% Aqueous Solution EM Grade	Electron Microscopy Sciences	Cat# 15710	reuse
Chemical, peptide, or recombinant protein	ProLong™ Gold Antifade Mountant with DNA Stain DAPI	Thermo Fisher Scientific	Cat# P36935	reuse
Other	Fisherbrand™ Superfrost™ Disposable Microscope Slides	Thermo Fisher Scientific	Cat# 12-550-143	reuse
Other	Circular Cover Glass, 18mm, #1½, 1 oz	Electron Microscopy Sciences	Cat# 72222-01	reuse
Chemical, peptide, or recombinant protein	Ampicillin sodium salt	Sigma-Aldrich	Cat# A0166, CAS: 69-52-3	reuse
Chemical, peptide, or recombinant protein	Kanamycin	Sigma-Aldrich	Cat# K1377, CAS: 25389-94-0	reuse
Chemical, peptide, or recombinant protein	LB Broth	BD	Cat# 244610	reuse
Chemical, peptide, or recombinant protein	HIFI DNA Assembly Master Mix	NEB	Cat# E2621L	reuse
Bacterial strain	NEB® 5-alpha Competent E. coli (High Efficiency)	NEB	Cat# C2987H	reuse
Bacterial strain	One Shot™ TOP10 Chemically Competent E. coli	Thermo Fisher Scientific	Cat# C404003	reuse
Chemical, peptide, or recombinant protein	Ethanol	Decon Laboratories	Cat# 2716	reuse
Chemical, peptide, or recombinant protein	GoTaq® DNA Polymerase	Promega	Cat# M3001	reuse
Chemical, peptide, or recombinant protein	Phusion™ Hot Start II DNA Polymerase	Thermo Fisher Scientific	Cat# F549L	reuse
Other	Bacteriological Petri Dishes	Fisher	Cat# 08757100D	reuse
Chemical, peptide, or recombinant protein	Leu-Leu methyl ester hydrobromide (LLOMe)	Sigma-Aldrich	Cat# L7393-500MG, CAS: 1668914-8	reuse
Chemical, peptide, or recombinant protein	GPN	Santa Cruz Biotechnology	Cat# sc-252858; CAS: 14634	reuse
Chemical, peptide, or recombinant protein	Monosodium Urate Crystals	AdipoGen	Cat# AGCR139502002	reuse
Chemical, peptide, or recombinant protein	Alt-R™ CRISPR-Cas9 tracrRNA, ATTO™ 550, 5 nmol	Integrated DNA Technologies	Cat# 1075934	reuse
Chemical, peptide, or recombinant protein	Alt-R™ S.p. HiFi Cas9 Nuclease V3, 100 µg	Integrated DNA Technologies	Cat# 1081060	reuse
Chemical, peptide, or recombinant protein	Alt-R™ HDR Enhancer V2, 30 µL	Integrated DNA Technologies	Cat# 10007910	reuse
Chemical, peptide, or recombinant protein	Geneticin™ Selective Antibiotic (G418 Sulfate) (50 mg/mL)	Thermo Fisher Scientific	Cat# 10131027	reuse
Chemical, peptide, or recombinant protein	V5-Trap® Magnetic Agarose	ChromoTek	Cat# v5tma-20	reuse
Chemical, peptide, or recombinant protein	Triton X-100	American Bioanalytical	Cat# ab02025	reuse
Chemical, peptide, or recombinant protein	Protease inhibitor tablets	Sigma-Aldrich	Cat# 11836170001	reuse
Other	FEI Talos L120C TEM and STEM	Thermo Fisher Scientific	RRID:SCR_019908	reuse
Other	Zeiss Versa XRM-620	Zeiss	An RRID does not exist for this resource.	reuse	https://www.leica-microsystems.com/products/sample-preparation-for-electron-microscopy/p/leica-em-ace600/
Other	Leica EM ACE600 High Vacuum Sputter Coater	Leica Microsystems	RRID:SCR_020237	reuse
Other	35 mm Dish No. 1.5 Gridded Coverslip 14 mm Glass Diameter	MatTek	Cat# P35G-1.5-14-CGRD	reuse
Chemical, peptide, or recombinant protein	Aqueous Glutaraldehyde EM Grade 25%	Electron Microscopy Sciences	Cat# 16220	reuse
Chemical, peptide, or recombinant protein	Sodium Cacodylate Buffer, 0.2M, pH 7.4	Electron Microscopy Sciences	Cat# 11652	reuse
Chemical, peptide, or recombinant protein	Osmium Tetroxide 4% Aqueous Solution	Electron Microscopy Sciences	Cat# 19140	reuse
Chemical, peptide, or recombinant protein	Potassium hexacyanoferrate(II) trihydrate, K4Fe(CN)6	Sigma-Aldrich	Cat# P3289, CAS: 14459-95-1	reuse
Chemical, peptide, or recombinant protein	Uranyl Acetate	Electron Microscopy Sciences	Cat# 22400, CAS: 541-09-3	reuse
Chemical, peptide, or recombinant protein	EMbed 812 Resin	Electron Microscopy Sciences	Cat# 14900	reuse
Chemical, peptide, or recombinant protein	UranyLess EM Stain	Electron Microscopy Sciences	Cat# 22409	reuse
Chemical, peptide, or recombinant protein	Lead Citrate 3%	Electron Microscopy Sciences	Cat# 22410	reuse
Chemical, peptide, or recombinant protein	Durcupan™ Acm Epoxy Resin	Electron Microscopy Sciences	Cat# 14040	reuse
Chemical, peptide, or recombinant protein	DL-dithiothreitol (DTT)	AmericanBio	Cat# AB00490-00010	reuse
Chemical, peptide, or recombinant protein	Ammonium bicarbonate (ABC)	Thermo Scientific	Cat# 393212500	reuse
Chemical, peptide, or recombinant protein	Urea	Thermo Scientific	Cat# 434720050	reuse
Chemical, peptide, or recombinant protein	2-iodoacetamide (IAA)	Sigma-Aldrich	Cat# I6125-5G	reuse
Chemical, peptide, or recombinant protein	trifluoroacetic acid (TFA)	Thermo Scientific	Cat# 85183	reuse
Chemical, peptide, or recombinant protein	acetonitrile (ACN)	Sigma-Aldrich	Cat# 900667-100ML	reuse
Chemical, peptide, or recombinant protein	Formic acid (FA)	Thermo Fisher Scientific	Cat# 28905	reuse
Chemical, peptide, or recombinant protein	HPLC-grade water	Thermo Fisher Scientific	Cat# 268300010	reuse
Chemical, peptide, or recombinant protein	Trypsin Protease	Thermo Fisher Scientific	Cat# 90058	reuse
Chemical, peptide, or recombinant protein	HEPES	Sigma-Aldrich	Cat# H4034-100G	reuse
Chemical, peptide, or recombinant protein	Live Cell Imaging Solution	Invitrogen	Cat# A59688DJ	reuse
