# Supplementary material for: BLTP3A is associated with membranes of the late endocytic pathway and is an effector of CASM
Source: EMBO J. 2025 Sep 11;44(21):6168–95. doi: 10.1038/s44318-025-00543-9 (PMC12583604; doi:10.1038/s44318-025-00543-9)
Supplement: Supplementary file 3 — Dataset EV2 [file 44318_2025_543_MOESM3_ESM.xlsx]

## Sheet: Dataset EV2 legend
Dataset EV2
List of ORFs and primers used for cloning in this study.

## Sheet: Sheet1
Supplementary Table X
Protein ORF	Plasmid backbone	Tag for visualization or biochemsitry	Cloning Method	Cut sites used linearize plasmid	Plasmid name	RRID	Oligos (primers, ssOligos, gRNAs)
Mammalian expression constructs
BLTP3A (codon optimized)	pmCherry-N1	mCherry	HiFi Assembly		pmCh-N1 BLTP3A	RRID:Addgene_241246	F primer: CTACCGGACTCAGATCTCGAGACCGGTCGCCACCATGGCGGGTATCATCAAAAAAC; R primer: GTACCGTCGACTGCAGAATTCGacctccagatccaccCAGTTCAAAGAATGGGTTAT
BLTP3A (codon optimized)	pEGFP-N1	EGFP	HiFi Assembly		pEGFP-N1 BLTP3A	RRID:Addgene_241247	F primer: CTACCGGACTCAGATCTCGAGACCGGTCGCCACCATGGCGGGTATCATCAAAAAAC; R primer: GTACCGTCGACTGCAGAATTCGacctccagatccaccCAGTTCAAAGAATGGGTTAT
BLTP3B (codon optimized)	pmCherry-N1	mCherry	HiFi Assembly		pmCh-N1 BLTP3B	RRID:Addgene_241248	F primer: GCGCTACCGGACTCAGATCTCGAGACCGGTCGCCACCATGGCCGGCATCATCAAAAAACA; R primer: CGGTACCGTCGACTGCAGAATTCGacctccagatccaccCTCAACGGTCATCTTCTTA
BLTP3A ∆1129-1134 (codon optimized)	pmCherry-N1	mCherry	HiFi Assembly		pmCh-N1 BLTP3A LIR mutant	RRID:Addgene_241249	F primer: CTACCGGACTCAGATCTCGAGACCGGTCGCCACCATGGCGGGTATCATCAAAAAAC; R primer: GTACCGTCGACTGCAGAATTCGacctccagatccaccCAGTTCAAAGAATGGGTTAT; internal F primer: CTGGAGAGCGAAAGCGGTCCAG; inernal R primer: GCTTTCGCTCTCCAGGCTGCCATCGCTGTCCACGC
BLTP3A 1-336 (codon optimized)	pmCherry-N1	mCherry	HiFi Assembly		pmCh-N1 BLTP3A 1-336	RRID:Addgene_241250	F primer: CTACCGGACTCAGATCTCGAGACCGGTCGCCACCATGGCGGGTATCATCAAAAAAC; R primer: ATGGTGGCGACCGGTGGATCCCGacctccagatccaccGCAGATGTGCAGGTCCAGACG
BLTP3 chimera-1 (codon optimized)	pmCherry-N1	mCherry	HiFi Assembly		pmCh-N1 BLTP3 chimera-1	RRID:Addgene_241251	F primer: CTACCGGACTCAGATCTCGAGACCGGTCGCCACCATGGCGGGTATCATCAAAAAAC; R primer: CGGTACCGTCGACTGCAGAATTCGacctccagatccaccCTCAACGGTCATCTTCTTA; internal F primer: GGTGGTGGAGGGCATGAGCGTGAGCGTGAACAG; interal R primer: CTGTTCACGCTCACGCTCATGCCCTCCACCACC
BLTP3 chimera-2 (codon optimized)	pmCherry-N1	mCherry	HiFi Assembly		pmCh-N1 BLTP3 chimera-2	RRID:Addgene_241252	F primer: GCGCTACCGGACTCAGATCTCGAGACCGGTCGCCACCATGGCCGGCATCATCAAAAAACA; R primer: CGGTACCGTCGACTGCAGAATTCGacctccagatccaccCTCAACGGTCATCTTCTTA; interal F primer 1: TTCATCATTGTGAACAGCATC; internal R primer 1: TGTTCACAATGATGAAGATGCCTTCCACCACTTTC; internal F primer 2: GATGTGAAAGAGAGCAGCCACCACCTGGTTATCAGCC; internal R primer 2: GCTCTCTTTCACATCAAACTTTTC
BLTP3 1-1327 (codon optimized)	pmCherry-N1	mCherry	HiFi Assembly		pmCh-N1 BLTP3A 1-1327	RRID:Addgene_241253	F primer: CTACCGGACTCAGATCTCGAGACCGGTCGCCACCATGGCGGGTATCATCAAAAAAC; R primer: GTACCGTCGACTGCAGAATTCGacctccagatccaccCTTCAGGGTGATGCTGCTGT
BLTP3 1-1364 (codon optimized)	pmCherry-N1	mCherry	HiFi Assembly		pmCh-N1 BLTP3A 1-1364	RRID:Addgene_241254	F primer: CTACCGGACTCAGATCTCGAGACCGGTCGCCACCATGGCGGGTATCATCAAAAAAC; R primer: GTACCGTCGACTGCAGAATTCGacctccagatccaccAGCACCGATGTGGAACACG
LRRK1 D1406A	pmScarlet	mScarlet	HiFi Assembly		mScarlet-LRRK1 D1409A	RRID:Addgene_241257	F primer: GTCCGGACTCAGATCTCGAGCTATGGCTGGCATGTCGC ; R primer: TATCTAGATCCGGTGGATCCTTACCTTCTCTTGCG; internal F primer: CATCAACATCAAGCTATCTGCCTACGGGATTTCGAGGCAG ; internal R primer: CTGCCTCGAAATCCCGTAGGCAGATAGCTTGATGTTGATG
gRNA cloning plasmids
KO gRNA targeting exon 2 of BLTP3A	PX458	GFP (soluble)	HiFi Assembly		PX458 BLTP3A knockout	RRID:Addgene_241256	AtcttgtggaaaggacgaaacaccgTCACTCGGGTCTACTGCAACgttttagagctagaaatagcaagtt
Oligos for CRISPR editing
Repair oligo targeting exon 14 of BLTP3A							CTCTTTCCCAGTGCTGAAGTGGCTCTGCTTATGCATCCTGCACCCGGTGCTGTCGATGCTGACTCTGCAGGCTCAGATAGCACTAGtCTCGTAggttctggatcgggtgggaagcctatacccaatcctctcctggggttggacagcaccggcagtggtagtggtGATTCAGAGCTATCTCCTTCAGAGGATCGGGAAC
gRNA targeting exon 14 of BLTP3A							GAGATAGCTCTGAATCTACG
