# Supplementary material for: BLTP3A is associated with membranes of the late endocytic pathway and is an effector of CASM
Source: EMBO J. 2025 Sep 11;44(21):6168–95. doi: 10.1038/s44318-025-00543-9 (PMC12583604; doi:10.1038/s44318-025-00543-9)
Supplement: Supplementary file 11 — Movie EV8 [file 44318_2025_543_MOESM11_ESM.zip]

Archive with 4 entries (4 files):
- Movie_EV8.avi
- __MACOSX/._Movie_EV8.avi
- Movie_EV8_legend.rtf
- __MACOSX/._Movie_EV8_legend.rtf
